# Supplementary material for: Histopathological imaging features- versus molecular measurements-based cancer prognosis modeling
Source: Sci Rep. 2020 Sep 14;10:15030. doi: 10.1038/s41598-020-72201-5 (PMC7490375; doi:10.1038/s41598-020-72201-5)
Supplement: Supplementary file 1 — Supplementary information 1 [file 41598_2020_72201_MOESM1_ESM.xlsx]

## Sheet: Title and author
Histopathological imaging features- versus molecular measurements-based cancer prognosis modeling
Sanguo Zhang, Yu Fan, Tingyan Zhong, Shuangge Ma

## Sheet: LUAD_correlation
	Feature name	mean(sd)	min	max
1	AreaOccupied_AreaOccupied_Identifyeosinprimarycytoplasm	-0.0581(0.1167)	-0.3794	0.241
2	AreaOccupied_AreaOccupied_identifyhemaprimarynuclei	-0.046(0.0884)	-0.2518	0.2534
3	AreaOccupied_Perimeter_Identifyeosinprimarycytoplasm	-0.0667(0.121)	-0.3695	0.2624
4	AreaOccupied_Perimeter_identifyhemaprimarynuclei	-0.0414(0.0793)	-0.2366	0.215
5	AreaShape_Area	-0.0083(0.0954)	-0.2129	0.2047
6	AreaShape_Center_X	-0.0134(0.106)	-0.2558	0.2941
7	AreaShape_Center_Y	0.0132(0.0825)	-0.1845	0.2022
8	AreaShape_Compactness	0.0051(0.0991)	-0.2415	0.3168
9	AreaShape_Eccentricity	0.0197(0.0953)	-0.1841	0.3353
10	AreaShape_EulerNumber	0.071(0.0879)	-0.1426	0.2229
11	AreaShape_Extent	-0.0248(0.0915)	-0.2267	0.2795
12	AreaShape_FormFactor	-0.0256(0.0982)	-0.3054	0.2529
13	AreaShape_MajorAxisLength	-0.0087(0.1062)	-0.2516	0.1842
14	AreaShape_MaxFeretDiameter	-0.0101(0.106)	-0.258	0.1838
15	AreaShape_MaximumRadius	0.0022(0.0887)	-0.2063	0.1985
16	AreaShape_MeanRadius	-1e-04(0.0876)	-0.2039	0.1895
17	AreaShape_MedianRadius	2e-04(0.0878)	-0.208	0.1854
18	AreaShape_MinFeretDiameter	-0.0014(0.0969)	-0.2526	0.2298
19	AreaShape_MinorAxisLength	0.0051(0.0909)	-0.206	0.2232
20	AreaShape_Orientation	-0.0332(0.089)	-0.283	0.236
21	AreaShape_Perimeter	-0.0312(0.1036)	-0.2782	0.2179
22	AreaShape_Solidity	-0.0188(0.1049)	-0.2541	0.2488
23	AreaShape_Zernike_0_0	-0.0095(0.0949)	-0.2054	0.3135
24	AreaShape_Zernike_1_1	0.0684(0.112)	-0.219	0.3486
25	AreaShape_Zernike_2_0	0.0087(0.0843)	-0.1994	0.2301
26	AreaShape_Zernike_2_2	0.0454(0.119)	-0.3352	0.288
27	AreaShape_Zernike_3_1	0.0062(0.0822)	-0.1679	0.2441
28	AreaShape_Zernike_3_3	0.0281(0.1033)	-0.1912	0.3118
29	AreaShape_Zernike_4_0	0.0607(0.1088)	-0.1658	0.3144
30	AreaShape_Zernike_4_2	-0.0345(0.1011)	-0.2814	0.2104
31	AreaShape_Zernike_4_4	0.0301(0.0804)	-0.1572	0.2058
32	AreaShape_Zernike_5_1	0.0222(0.1158)	-0.2228	0.3326
33	AreaShape_Zernike_5_3	0.0367(0.1118)	-0.2391	0.3865
34	AreaShape_Zernike_5_5	0.0645(0.1053)	-0.2009	0.3578
35	AreaShape_Zernike_6_0	0.0245(0.0894)	-0.3525	0.1912
36	AreaShape_Zernike_6_2	0.0105(0.1005)	-0.3074	0.2904
37	AreaShape_Zernike_6_4	-0.057(0.0964)	-0.2515	0.2409
38	AreaShape_Zernike_6_6	0.0396(0.0808)	-0.2064	0.3008
39	AreaShape_Zernike_7_1	0.0312(0.0959)	-0.2287	0.3173
40	AreaShape_Zernike_7_3	0.0222(0.0874)	-0.2552	0.2135
41	AreaShape_Zernike_7_5	0.0388(0.1088)	-0.2575	0.2955
42	AreaShape_Zernike_7_7	0.0046(0.0922)	-0.2541	0.2518
43	AreaShape_Zernike_8_0	-0.0647(0.1127)	-0.34	0.1946
44	AreaShape_Zernike_8_2	-0.0836(0.0903)	-0.3168	0.2039
45	AreaShape_Zernike_8_4	0.0249(0.0856)	-0.1741	0.2008
46	AreaShape_Zernike_8_6	-0.0148(0.0894)	-0.2489	0.1869
47	AreaShape_Zernike_8_8	-0.0058(0.0967)	-0.2627	0.2415
48	AreaShape_Zernike_9_1	0.0232(0.1044)	-0.2629	0.3444
49	AreaShape_Zernike_9_3	0.0225(0.1167)	-0.2665	0.2273
50	AreaShape_Zernike_9_5	0.0252(0.1038)	-0.312	0.2031
51	AreaShape_Zernike_9_7	-0.0144(0.0983)	-0.2468	0.3161
52	AreaShape_Zernike_9_9	0.0447(0.1051)	-0.1582	0.2795
53	Count_Identifyeosinprimarycytoplasm	-0.0394(0.1303)	-0.3561	0.2558
54	Count_identifyhemaprimarynuclei	-0.0166(0.0764)	-0.2271	0.174
55	Count_Identifyhemasub2	-0.0456(0.088)	-0.2372	0.1924
56	Count_identifytissueregion	-0.045(0.0827)	-0.2779	0.1521
57	Granularity_1_ImageAfterMath	-0.0426(0.0684)	-0.2072	0.1927
58	Granularity_1_ImageAfterMath.1	0.0335(0.089)	-0.1909	0.2925
59	Granularity_10_ImageAfterMath	-0.0226(0.1107)	-0.3588	0.225
60	Granularity_10_ImageAfterMath.1	0.0391(0.1044)	-0.2325	0.2365
61	Granularity_11_ImageAfterMath	0.0041(0.0937)	-0.2068	0.2161
62	Granularity_11_ImageAfterMath.1	0.0035(0.1149)	-0.2496	0.268
63	Granularity_12_ImageAfterMath	0.0045(0.0966)	-0.231	0.2067
64	Granularity_12_ImageAfterMath.1	0.0378(0.1051)	-0.2273	0.3569
65	Granularity_13_ImageAfterMath	-0.0826(0.0845)	-0.3158	0.1493
66	Granularity_13_ImageAfterMath.1	0.0666(0.1489)	-0.3621	0.3538
67	Granularity_14_ImageAfterMath	0.0543(0.1058)	-0.2642	0.2516
68	Granularity_14_ImageAfterMath.1	0.1058(0.1221)	-0.2902	0.307
69	Granularity_15_ImageAfterMath	0.0896(0.097)	-0.172	0.3462
70	Granularity_15_ImageAfterMath.1	0.1022(0.1133)	-0.1995	0.3292
71	Granularity_16_ImageAfterMath	-0.0373(0.0661)	-0.2305	0.1689
72	Granularity_16_ImageAfterMath.1	-0.0167(0.0944)	-0.3161	0.2208
73	Granularity_2_ImageAfterMath	0.0484(0.1001)	-0.1743	0.2473
74	Granularity_2_ImageAfterMath.1	0.034(0.0987)	-0.2111	0.2425
75	Granularity_3_ImageAfterMath	0.0288(0.0964)	-0.1798	0.1896
76	Granularity_3_ImageAfterMath.1	0.0374(0.0889)	-0.1359	0.2112
77	Granularity_4_ImageAfterMath	-0.0256(0.0948)	-0.2351	0.1982
78	Granularity_4_ImageAfterMath.1	-0.0298(0.0733)	-0.2616	0.1653
79	Granularity_5_ImageAfterMath	6e-04(0.0998)	-0.269	0.2535
80	Granularity_5_ImageAfterMath.1	-0.0049(0.079)	-0.1606	0.2343
81	Granularity_6_ImageAfterMath	-0.0106(0.0925)	-0.207	0.2279
82	Granularity_6_ImageAfterMath.1	-0.0202(0.0926)	-0.218	0.1881
83	Granularity_7_ImageAfterMath	0.0216(0.0799)	-0.2426	0.2444
84	Granularity_7_ImageAfterMath.1	0.0477(0.0901)	-0.2037	0.2258
85	Granularity_8_ImageAfterMath	0.0114(0.0899)	-0.2593	0.2254
86	Granularity_8_ImageAfterMath.1	9e-04(0.0976)	-0.3251	0.2147
87	Granularity_9_ImageAfterMath	0.0398(0.0828)	-0.2056	0.2224
88	Granularity_9_ImageAfterMath.1	0.029(0.0885)	-0.2158	0.2567
89	Location_Center_X	0.0368(0.1165)	-0.2592	0.3271
90	Location_Center_X.1	-2e-04(0.0981)	-0.2489	0.3218
91	Location_Center_Y	-0.0298(0.0962)	-0.212	0.2016
92	Location_Center_Y.1	-0.0407(0.1148)	-0.2006	0.1974
93	Neighbors_AngleBetweenNeighbors_Adjacent	0.0305(0.1022)	-0.2475	0.2482
94	Neighbors_FirstClosestDistance_Adjacent	-0.0227(0.0847)	-0.2079	0.1669
95	Neighbors_FirstClosestObjectNumber_Adjacent	0.0135(0.0922)	-0.2077	0.2576
96	Neighbors_NumberOfNeighbors_Adjacent	0.0037(0.0961)	-0.2202	0.2505
97	Neighbors_PercentTouching_Adjacent	0.0149(0.0968)	-0.238	0.2722
98	Neighbors_SecondClosestDistance_Adjacent	-0.036(0.0989)	-0.2983	0.2883
99	Neighbors_SecondClosestObjectNumber_Adjacent	0.0128(0.0927)	-0.2079	0.2583
100	ObjectNumber	0.0115(0.1353)	-0.2577	0.2579
101	ObjectNumber.1	0.0212(0.0871)	-0.2627	0.2524
102	Texture_AngularSecondMoment_ImageAfterMath_3_00	-0.0771(0.0741)	-0.3488	0.0745
103	Texture_AngularSecondMoment_ImageAfterMath_3_01	-0.0772(0.0751)	-0.3615	0.0763
104	Texture_AngularSecondMoment_ImageAfterMath_3_02	-0.0781(0.0737)	-0.3462	0.0746
105	Texture_AngularSecondMoment_ImageAfterMath_3_03	-0.0771(0.0743)	-0.3594	0.0725
106	Texture_AngularSecondMoment_maskosingray_3_00	-0.0367(0.0904)	-0.2314	0.2269
107	Texture_AngularSecondMoment_maskosingray_3_01	-0.0378(0.0898)	-0.2256	0.222
108	Texture_AngularSecondMoment_maskosingray_3_02	-0.0349(0.0923)	-0.2287	0.247
109	Texture_AngularSecondMoment_maskosingray_3_03	-0.037(0.0898)	-0.2251	0.2251
110	Texture_Contrast_ImageAfterMath_3_00	-0.1059(0.0831)	-0.2964	0.1059
111	Texture_Contrast_ImageAfterMath_3_01	-0.0909(0.0871)	-0.2933	0.1405
112	Texture_Contrast_ImageAfterMath_3_02	-0.0738(0.0861)	-0.3234	0.16
113	Texture_Contrast_ImageAfterMath_3_03	-0.0925(0.0845)	-0.2623	0.1358
114	Texture_Contrast_maskosingray_3_00	-0.0991(0.091)	-0.3099	0.1111
115	Texture_Contrast_maskosingray_3_01	-0.0695(0.097)	-0.3232	0.1296
116	Texture_Contrast_maskosingray_3_02	-0.0617(0.0926)	-0.3253	0.1352
117	Texture_Contrast_maskosingray_3_03	-0.0868(0.0892)	-0.3128	0.1016
118	Texture_Correlation_ImageAfterMath_3_00	-0.0228(0.0905)	-0.1971	0.2215
119	Texture_Correlation_ImageAfterMath_3_01	-0.0333(0.0872)	-0.2385	0.2831
120	Texture_Correlation_ImageAfterMath_3_02	0.0227(0.0899)	-0.3389	0.2737
121	Texture_Correlation_ImageAfterMath_3_03	-0.0016(0.0824)	-0.2024	0.2805
122	Texture_Correlation_maskosingray_3_00	0.0438(0.1041)	-0.2158	0.2896
123	Texture_Correlation_maskosingray_3_01	0.0185(0.0898)	-0.1629	0.2651
124	Texture_Correlation_maskosingray_3_02	0.0563(0.108)	-0.1784	0.3242
125	Texture_Correlation_maskosingray_3_03	0.059(0.0984)	-0.2141	0.2905
126	Texture_DifferenceEntropy_ImageAfterMath_3_00	-0.0968(0.0646)	-0.235	0.1079
127	Texture_DifferenceEntropy_ImageAfterMath_3_01	-0.1026(0.0667)	-0.2615	0.0986
128	Texture_DifferenceEntropy_ImageAfterMath_3_02	-0.0921(0.064)	-0.2367	0.1159
129	Texture_DifferenceEntropy_ImageAfterMath_3_03	-0.1005(0.0671)	-0.2554	0.1064
130	Texture_DifferenceEntropy_maskosingray_3_00	-0.0684(0.077)	-0.2792	0.1557
131	Texture_DifferenceEntropy_maskosingray_3_01	-0.0581(0.0808)	-0.2855	0.1564
132	Texture_DifferenceEntropy_maskosingray_3_02	-0.0571(0.0776)	-0.2799	0.1559
133	Texture_DifferenceEntropy_maskosingray_3_03	-0.0628(0.0777)	-0.2909	0.1493
134	Texture_DifferenceVariance_ImageAfterMath_3_00	-0.0704(0.0663)	-0.2983	0.0984
135	Texture_DifferenceVariance_ImageAfterMath_3_01	-0.0695(0.0679)	-0.2987	0.1099
136	Texture_DifferenceVariance_ImageAfterMath_3_02	-0.0708(0.0671)	-0.2904	0.101
137	Texture_DifferenceVariance_ImageAfterMath_3_03	-0.0688(0.0681)	-0.2988	0.11
138	Texture_DifferenceVariance_maskosingray_3_00	-0.0196(0.077)	-0.2164	0.15
139	Texture_DifferenceVariance_maskosingray_3_01	-0.0185(0.0777)	-0.2161	0.1444
140	Texture_DifferenceVariance_maskosingray_3_02	-0.0167(0.0779)	-0.2188	0.1507
141	Texture_DifferenceVariance_maskosingray_3_03	-0.0186(0.0774)	-0.2164	0.1489
142	Texture_Entropy_ImageAfterMath_3_00	-0.1099(0.0711)	-0.3036	0.0576
143	Texture_Entropy_ImageAfterMath_3_01	-0.1147(0.0716)	-0.2944	0.0618
144	Texture_Entropy_ImageAfterMath_3_02	-0.1139(0.0717)	-0.3021	0.0578
145	Texture_Entropy_ImageAfterMath_3_03	-0.1133(0.0718)	-0.2991	0.0622
146	Texture_Entropy_maskosingray_3_00	-0.0134(0.0815)	-0.2299	0.2372
147	Texture_Entropy_maskosingray_3_01	-7e-04(0.0854)	-0.2188	0.2543
148	Texture_Entropy_maskosingray_3_02	-0.009(0.0835)	-0.2267	0.2346
149	Texture_Entropy_maskosingray_3_03	0.0013(0.0864)	-0.2158	0.2536
150	Texture_InfoMeas1_ImageAfterMath_3_00	-0.0482(0.0698)	-0.2029	0.1331
151	Texture_InfoMeas1_ImageAfterMath_3_01	-0.0493(0.0678)	-0.2016	0.1395
152	Texture_InfoMeas1_ImageAfterMath_3_02	-0.0428(0.0705)	-0.1952	0.1475
153	Texture_InfoMeas1_ImageAfterMath_3_03	-0.0484(0.069)	-0.2002	0.145
154	Texture_InfoMeas1_maskosingray_3_00	-0.1029(0.0831)	-0.3004	0.1371
155	Texture_InfoMeas1_maskosingray_3_01	-0.0902(0.0828)	-0.3141	0.1434
156	Texture_InfoMeas1_maskosingray_3_02	-0.1002(0.0812)	-0.3265	0.1302
157	Texture_InfoMeas1_maskosingray_3_03	-0.0921(0.0815)	-0.316	0.1416
158	Texture_InfoMeas2_ImageAfterMath_3_00	-0.0696(0.0728)	-0.2975	0.1299
159	Texture_InfoMeas2_ImageAfterMath_3_01	-0.0751(0.0714)	-0.3054	0.107
160	Texture_InfoMeas2_ImageAfterMath_3_02	-0.0695(0.072)	-0.311	0.1224
161	Texture_InfoMeas2_ImageAfterMath_3_03	-0.0748(0.0717)	-0.3072	0.1062
162	Texture_InfoMeas2_maskosingray_3_00	-0.0293(0.0821)	-0.2077	0.1649
163	Texture_InfoMeas2_maskosingray_3_01	-0.0316(0.0852)	-0.2236	0.1869
164	Texture_InfoMeas2_maskosingray_3_02	-0.0356(0.0808)	-0.2196	0.1668
165	Texture_InfoMeas2_maskosingray_3_03	-0.0314(0.0852)	-0.2231	0.1871
166	Texture_InverseDifferenceMoment_ImageAfterMath_3_00	-0.0818(0.0683)	-0.2573	0.1178
167	Texture_InverseDifferenceMoment_ImageAfterMath_3_01	-0.0816(0.0688)	-0.2691	0.1248
168	Texture_InverseDifferenceMoment_ImageAfterMath_3_02	-0.0788(0.0687)	-0.26	0.1331
169	Texture_InverseDifferenceMoment_ImageAfterMath_3_03	-0.0794(0.0695)	-0.2727	0.1285
170	Texture_InverseDifferenceMoment_maskosingray_3_00	-0.0505(0.075)	-0.2282	0.1305
171	Texture_InverseDifferenceMoment_maskosingray_3_01	-0.0506(0.0761)	-0.2302	0.1349
172	Texture_InverseDifferenceMoment_maskosingray_3_02	-0.0463(0.0763)	-0.2324	0.1419
173	Texture_InverseDifferenceMoment_maskosingray_3_03	-0.0513(0.0764)	-0.2337	0.1309
174	Texture_SumAverage_ImageAfterMath_3_00	0.0173(0.0779)	-0.1826	0.1967
175	Texture_SumAverage_ImageAfterMath_3_01	0.0166(0.0776)	-0.1805	0.1935
176	Texture_SumAverage_ImageAfterMath_3_02	0.0173(0.0779)	-0.1819	0.1968
177	Texture_SumAverage_ImageAfterMath_3_03	0.0165(0.0778)	-0.1824	0.1965
178	Texture_SumAverage_maskosingray_3_00	-0.0046(0.0856)	-0.2052	0.2172
179	Texture_SumAverage_maskosingray_3_01	-0.0045(0.0856)	-0.2059	0.2172
180	Texture_SumAverage_maskosingray_3_02	-0.0045(0.0857)	-0.2057	0.2177
181	Texture_SumAverage_maskosingray_3_03	-0.0044(0.0856)	-0.2057	0.2174
182	Texture_SumEntropy_ImageAfterMath_3_00	-0.1091(0.0686)	-0.2909	0.0736
183	Texture_SumEntropy_ImageAfterMath_3_01	-0.1149(0.0693)	-0.29	0.0594
184	Texture_SumEntropy_ImageAfterMath_3_02	-0.1154(0.0689)	-0.2792	0.0679
185	Texture_SumEntropy_ImageAfterMath_3_03	-0.116(0.0684)	-0.2957	0.067
186	Texture_SumEntropy_maskosingray_3_00	-0.0468(0.0835)	-0.2758	0.1804
187	Texture_SumEntropy_maskosingray_3_01	-0.0438(0.0837)	-0.2704	0.1825
188	Texture_SumEntropy_maskosingray_3_02	-0.0485(0.084)	-0.2706	0.171
189	Texture_SumEntropy_maskosingray_3_03	-0.0394(0.0861)	-0.2663	0.1861
190	Texture_SumVariance_ImageAfterMath_3_00	-0.0648(0.0866)	-0.2941	0.1385
191	Texture_SumVariance_ImageAfterMath_3_01	-0.0782(0.0884)	-0.2864	0.1277
192	Texture_SumVariance_ImageAfterMath_3_02	-0.0785(0.0898)	-0.2986	0.1304
193	Texture_SumVariance_ImageAfterMath_3_03	-0.0717(0.0858)	-0.3108	0.1446
194	Texture_SumVariance_maskosingray_3_00	-0.039(0.0975)	-0.336	0.2011
195	Texture_SumVariance_maskosingray_3_01	-0.0465(0.0969)	-0.3194	0.1962
196	Texture_SumVariance_maskosingray_3_02	-0.05(0.0993)	-0.3317	0.1945
197	Texture_SumVariance_maskosingray_3_03	-0.0376(0.0983)	-0.3381	0.193
198	Texture_Variance_ImageAfterMath_3_00	-0.0905(0.0873)	-0.299	0.1421
199	Texture_Variance_ImageAfterMath_3_01	-0.0901(0.0875)	-0.2978	0.1369
200	Texture_Variance_ImageAfterMath_3_02	-0.0887(0.0868)	-0.2954	0.1427
201	Texture_Variance_ImageAfterMath_3_03	-0.0891(0.0874)	-0.2997	0.1395
202	Texture_Variance_maskosingray_3_00	-0.0597(0.0961)	-0.3474	0.1747
203	Texture_Variance_maskosingray_3_01	-0.0582(0.0963)	-0.3456	0.1717
204	Texture_Variance_maskosingray_3_02	-0.0601(0.0965)	-0.3454	0.1728
205	Texture_Variance_maskosingray_3_03	-0.0586(0.0963)	-0.3455	0.1728
206	Threshold_FinalThreshold_Identifyeosinprimarycytoplasm	0.0197(0.0739)	-0.1934	0.1776
207	Threshold_FinalThreshold_identifyhemaprimarynuclei	0.0907(0.1038)	-0.1767	0.2894
208	Threshold_FinalThreshold_Identifyhemasub2	0.017(0.0912)	-0.1723	0.2577
209	Threshold_FinalThreshold_identifytissueregion	0.0576(0.0828)	-0.1261	0.247
210	Threshold_OrigThreshold_Identifyeosinprimarycytoplasm	0.0197(0.0739)	-0.1934	0.1776
211	Threshold_OrigThreshold_identifyhemaprimarynuclei	0.0907(0.1038)	-0.1767	0.2894
212	Threshold_OrigThreshold_Identifyhemasub2	0.017(0.0912)	-0.1723	0.2577
213	Threshold_OrigThreshold_identifytissueregion	0.0576(0.0828)	-0.1261	0.247
214	Threshold_SumOfEntropies_Identifyeosinprimarycytoplasm	0.0397(0.0809)	-0.1812	0.2604
215	Threshold_SumOfEntropies_identifyhemaprimarynuclei	0.0491(0.08)	-0.1452	0.2242
216	Threshold_SumOfEntropies_Identifyhemasub2	-0.0911(0.0893)	-0.3259	0.152
217	Threshold_SumOfEntropies_identifytissueregion	0.0065(0.1123)	-0.2831	0.2705
218	Threshold_WeightedVariance_Identifyeosinprimarycytoplasm	-0.0257(0.0866)	-0.2154	0.171
219	Threshold_WeightedVariance_identifyhemaprimarynuclei	0.054(0.0788)	-0.1432	0.2328
220	Threshold_WeightedVariance_Identifyhemasub2	-0.0535(0.1049)	-0.2858	0.2267
221	Threshold_WeightedVariance_identifytissueregion	1e-04(0.083)	-0.1861	0.235

## Sheet: LUSC_correlation
	Feature name	mean(sd)	min	max
1	AreaOccupied_AreaOccupied_Identifyeosinprimarycytoplasm	0.0995(0.0964)	-0.1144	0.3019
2	AreaOccupied_AreaOccupied_identifyhemaprimarynuclei	0.0584(0.093)	-0.1875	0.3004
3	AreaOccupied_Perimeter_Identifyeosinprimarycytoplasm	0.1647(0.0922)	-0.0103	0.3585
4	AreaOccupied_Perimeter_identifyhemaprimarynuclei	0.0556(0.0891)	-0.1272	0.2742
5	AreaShape_Area	-0.0054(0.0995)	-0.2747	0.2385
6	AreaShape_Center_X	0.0868(0.0941)	-0.1309	0.2933
7	AreaShape_Center_Y	0.1271(0.1004)	-0.1564	0.3423
8	AreaShape_Compactness	0.0306(0.0958)	-0.1806	0.2312
9	AreaShape_Eccentricity	0.0483(0.0967)	-0.2252	0.2452
10	AreaShape_EulerNumber	0.0267(0.1032)	-0.1947	0.2297
11	AreaShape_Extent	0.0242(0.0979)	-0.1901	0.2228
12	AreaShape_FormFactor	0.0147(0.0941)	-0.2257	0.1767
13	AreaShape_MajorAxisLength	-0.0514(0.1062)	-0.2926	0.2175
14	AreaShape_MaxFeretDiameter	-0.0506(0.1055)	-0.2802	0.2172
15	AreaShape_MaximumRadius	0.0517(0.1058)	-0.277	0.3606
16	AreaShape_MeanRadius	0.0577(0.105)	-0.2766	0.3707
17	AreaShape_MedianRadius	0.0603(0.1052)	-0.2704	0.3821
18	AreaShape_MinFeretDiameter	0.0041(0.1048)	-0.2351	0.2631
19	AreaShape_MinorAxisLength	0.0178(0.1043)	-0.2305	0.2648
20	AreaShape_Orientation	0.0189(0.0932)	-0.1806	0.2024
21	AreaShape_Perimeter	-0.063(0.1054)	-0.3	0.2053
22	AreaShape_Solidity	0.0495(0.0988)	-0.2263	0.2459
23	AreaShape_Zernike_0_0	0.013(0.0941)	-0.1929	0.194
24	AreaShape_Zernike_1_1	-0.0419(0.0989)	-0.2859	0.1774
25	AreaShape_Zernike_2_0	0.0983(0.1074)	-0.2665	0.3762
26	AreaShape_Zernike_2_2	-0.0844(0.0894)	-0.2577	0.1353
27	AreaShape_Zernike_3_1	0.0764(0.1039)	-0.1859	0.3356
28	AreaShape_Zernike_3_3	0.0313(0.1064)	-0.2344	0.3603
29	AreaShape_Zernike_4_0	0.102(0.1192)	-0.1937	0.3647
30	AreaShape_Zernike_4_2	-0.0071(0.1107)	-0.3635	0.3114
31	AreaShape_Zernike_4_4	0.038(0.0933)	-0.176	0.2485
32	AreaShape_Zernike_5_1	0.1112(0.0946)	-0.1574	0.3726
33	AreaShape_Zernike_5_3	0.0579(0.1026)	-0.1619	0.3161
34	AreaShape_Zernike_5_5	-0.0635(0.0977)	-0.2938	0.1822
35	AreaShape_Zernike_6_0	0.1272(0.0943)	-0.1012	0.3995
36	AreaShape_Zernike_6_2	0.0657(0.1049)	-0.1961	0.3216
37	AreaShape_Zernike_6_4	-0.0181(0.0934)	-0.3413	0.2222
38	AreaShape_Zernike_6_6	-0.0034(0.0956)	-0.2089	0.2193
39	AreaShape_Zernike_7_1	-0.0109(0.1046)	-0.3271	0.2721
40	AreaShape_Zernike_7_3	0.0816(0.1113)	-0.2023	0.3982
41	AreaShape_Zernike_7_5	0.0099(0.0879)	-0.2089	0.2317
42	AreaShape_Zernike_7_7	-0.0221(0.0949)	-0.2311	0.2235
43	AreaShape_Zernike_8_0	0.0322(0.0992)	-0.1767	0.3089
44	AreaShape_Zernike_8_2	-0.0426(0.0929)	-0.2417	0.1873
45	AreaShape_Zernike_8_4	0.0658(0.0898)	-0.1414	0.2633
46	AreaShape_Zernike_8_6	0.007(0.1144)	-0.2513	0.2982
47	AreaShape_Zernike_8_8	0.0484(0.1107)	-0.2703	0.2814
48	AreaShape_Zernike_9_1	0.0721(0.0846)	-0.2247	0.2548
49	AreaShape_Zernike_9_3	-0.0487(0.1008)	-0.2989	0.235
50	AreaShape_Zernike_9_5	0.0087(0.0875)	-0.3064	0.17
51	AreaShape_Zernike_9_7	-0.0108(0.087)	-0.2569	0.1805
52	AreaShape_Zernike_9_9	-0.0245(0.0966)	-0.2592	0.2393
53	Count_Identifyeosinprimarycytoplasm	0.1993(0.0922)	-0.0151	0.4047
54	Count_identifyhemaprimarynuclei	0.0718(0.0889)	-0.1186	0.2908
55	Count_Identifyhemasub2	0.0411(0.0868)	-0.1947	0.2856
56	Count_identifytissueregion	0.0741(0.1065)	-0.1735	0.3305
57	Granularity_1_ImageAfterMath	0.1112(0.0934)	-0.2021	0.3341
58	Granularity_1_ImageAfterMath.1	0.0726(0.1009)	-0.17	0.3161
59	Granularity_10_ImageAfterMath	0.0928(0.0825)	-0.18	0.2833
60	Granularity_10_ImageAfterMath.1	0.1591(0.1041)	-0.1449	0.3903
61	Granularity_11_ImageAfterMath	0.0341(0.1129)	-0.2473	0.2728
62	Granularity_11_ImageAfterMath.1	0.0028(0.1024)	-0.236	0.2311
63	Granularity_12_ImageAfterMath	0.0124(0.103)	-0.2883	0.3458
64	Granularity_12_ImageAfterMath.1	-0.1417(0.0915)	-0.3828	0.1707
65	Granularity_13_ImageAfterMath	0.0633(0.0893)	-0.1687	0.2715
66	Granularity_13_ImageAfterMath.1	-0.0318(0.093)	-0.2482	0.2433
67	Granularity_14_ImageAfterMath	-0.0396(0.0971)	-0.2677	0.1604
68	Granularity_14_ImageAfterMath.1	-0.081(0.1054)	-0.3163	0.1494
69	Granularity_15_ImageAfterMath	0.0183(0.0939)	-0.1931	0.2589
70	Granularity_15_ImageAfterMath.1	-0.011(0.1038)	-0.2641	0.1975
71	Granularity_16_ImageAfterMath	-0.0205(0.0935)	-0.2273	0.2398
72	Granularity_16_ImageAfterMath.1	0.0689(0.0892)	-0.2581	0.2645
73	Granularity_2_ImageAfterMath	0.1205(0.0901)	-0.0677	0.34
74	Granularity_2_ImageAfterMath.1	0.139(0.1115)	-0.2019	0.3602
75	Granularity_3_ImageAfterMath	0.0924(0.0979)	-0.1437	0.3697
76	Granularity_3_ImageAfterMath.1	0.0933(0.1227)	-0.2212	0.4079
77	Granularity_4_ImageAfterMath	0.0685(0.1047)	-0.2522	0.3489
78	Granularity_4_ImageAfterMath.1	0.069(0.1113)	-0.2526	0.3145
79	Granularity_5_ImageAfterMath	0.0724(0.1029)	-0.1842	0.3757
80	Granularity_5_ImageAfterMath.1	0.0535(0.0978)	-0.2758	0.3303
81	Granularity_6_ImageAfterMath	0.1295(0.1039)	-0.134	0.3576
82	Granularity_6_ImageAfterMath.1	0.0738(0.1025)	-0.2896	0.2975
83	Granularity_7_ImageAfterMath	0.1345(0.0893)	-0.1194	0.3587
84	Granularity_7_ImageAfterMath.1	0.1078(0.0937)	-0.1432	0.305
85	Granularity_8_ImageAfterMath	0.0739(0.0983)	-0.2479	0.2976
86	Granularity_8_ImageAfterMath.1	0.0918(0.1041)	-0.1584	0.3413
87	Granularity_9_ImageAfterMath	0.098(0.0957)	-0.2344	0.2887
88	Granularity_9_ImageAfterMath.1	0.0171(0.0856)	-0.2175	0.2242
89	Location_Center_X	-0.0084(0.0858)	-0.227	0.1813
90	Location_Center_X.1	0.0294(0.1062)	-0.1789	0.3233
91	Location_Center_Y	0.0345(0.0937)	-0.2037	0.3109
92	Location_Center_Y.1	0.0639(0.0849)	-0.2071	0.2988
93	Neighbors_AngleBetweenNeighbors_Adjacent	0.0332(0.0877)	-0.1697	0.315
94	Neighbors_FirstClosestDistance_Adjacent	0.0393(0.0954)	-0.1889	0.2741
95	Neighbors_FirstClosestObjectNumber_Adjacent	0.0091(0.0981)	-0.2291	0.3561
96	Neighbors_NumberOfNeighbors_Adjacent	0.0196(0.0948)	-0.2517	0.2113
97	Neighbors_PercentTouching_Adjacent	0.022(0.0914)	-0.2319	0.2088
98	Neighbors_SecondClosestDistance_Adjacent	-0.0247(0.0835)	-0.277	0.1946
99	Neighbors_SecondClosestObjectNumber_Adjacent	0.0089(0.0981)	-0.2281	0.355
100	ObjectNumber	0.1981(0.0977)	-0.0263	0.3851
101	ObjectNumber.1	0.0757(0.0864)	-0.1312	0.2836
102	Texture_AngularSecondMoment_ImageAfterMath_3_00	0.065(0.0861)	-0.1156	0.2661
103	Texture_AngularSecondMoment_ImageAfterMath_3_01	0.0625(0.085)	-0.1208	0.2666
104	Texture_AngularSecondMoment_ImageAfterMath_3_02	0.0621(0.0855)	-0.116	0.2651
105	Texture_AngularSecondMoment_ImageAfterMath_3_03	0.0625(0.0855)	-0.12	0.2698
106	Texture_AngularSecondMoment_maskosingray_3_00	0.0249(0.11)	-0.1961	0.4842
107	Texture_AngularSecondMoment_maskosingray_3_01	0.0188(0.1109)	-0.1933	0.4809
108	Texture_AngularSecondMoment_maskosingray_3_02	0.0246(0.1102)	-0.2018	0.4865
109	Texture_AngularSecondMoment_maskosingray_3_03	0.0199(0.1108)	-0.1964	0.4831
110	Texture_Contrast_ImageAfterMath_3_00	0.1184(0.0898)	-0.0995	0.36
111	Texture_Contrast_ImageAfterMath_3_01	0.1421(0.0898)	-0.0798	0.355
112	Texture_Contrast_ImageAfterMath_3_02	0.1363(0.0902)	-0.0841	0.3634
113	Texture_Contrast_ImageAfterMath_3_03	0.1354(0.0894)	-0.0973	0.3673
114	Texture_Contrast_maskosingray_3_00	0.1103(0.0902)	-0.1343	0.3807
115	Texture_Contrast_maskosingray_3_01	0.1298(0.0914)	-0.1128	0.3644
116	Texture_Contrast_maskosingray_3_02	0.1344(0.0918)	-0.1059	0.3849
117	Texture_Contrast_maskosingray_3_03	0.129(0.0918)	-0.1148	0.3676
118	Texture_Correlation_ImageAfterMath_3_00	-0.0145(0.092)	-0.2998	0.1926
119	Texture_Correlation_ImageAfterMath_3_01	0.0501(0.1056)	-0.2724	0.3005
120	Texture_Correlation_ImageAfterMath_3_02	0.0479(0.1049)	-0.2006	0.3206
121	Texture_Correlation_ImageAfterMath_3_03	0.0193(0.109)	-0.2835	0.276
122	Texture_Correlation_maskosingray_3_00	0.0015(0.103)	-0.2252	0.248
123	Texture_Correlation_maskosingray_3_01	0.0227(0.0976)	-0.2363	0.2661
124	Texture_Correlation_maskosingray_3_02	0.0243(0.1003)	-0.1925	0.3017
125	Texture_Correlation_maskosingray_3_03	0.0281(0.1024)	-0.206	0.2753
126	Texture_DifferenceEntropy_ImageAfterMath_3_00	0.1498(0.0936)	-0.1067	0.3168
127	Texture_DifferenceEntropy_ImageAfterMath_3_01	0.1628(0.0947)	-0.0955	0.3488
128	Texture_DifferenceEntropy_ImageAfterMath_3_02	0.1551(0.0937)	-0.1106	0.322
129	Texture_DifferenceEntropy_ImageAfterMath_3_03	0.1615(0.0948)	-0.1006	0.3454
130	Texture_DifferenceEntropy_maskosingray_3_00	0.0554(0.0941)	-0.2047	0.2566
131	Texture_DifferenceEntropy_maskosingray_3_01	0.0576(0.0966)	-0.1927	0.2594
132	Texture_DifferenceEntropy_maskosingray_3_02	0.0672(0.0946)	-0.1932	0.2593
133	Texture_DifferenceEntropy_maskosingray_3_03	0.0618(0.0964)	-0.1965	0.2872
134	Texture_DifferenceVariance_ImageAfterMath_3_00	0.1077(0.0914)	-0.0806	0.3828
135	Texture_DifferenceVariance_ImageAfterMath_3_01	0.1056(0.091)	-0.0898	0.3936
136	Texture_DifferenceVariance_ImageAfterMath_3_02	0.1092(0.0914)	-0.0793	0.393
137	Texture_DifferenceVariance_ImageAfterMath_3_03	0.1067(0.0909)	-0.0847	0.3938
138	Texture_DifferenceVariance_maskosingray_3_00	-0.0048(0.1175)	-0.3046	0.5754
139	Texture_DifferenceVariance_maskosingray_3_01	-0.0061(0.1165)	-0.3046	0.5616
140	Texture_DifferenceVariance_maskosingray_3_02	-0.0053(0.1169)	-0.3248	0.5381
141	Texture_DifferenceVariance_maskosingray_3_03	-0.0046(0.1169)	-0.302	0.5732
142	Texture_Entropy_ImageAfterMath_3_00	0.1456(0.0977)	-0.0843	0.3835
143	Texture_Entropy_ImageAfterMath_3_01	0.1451(0.0969)	-0.0993	0.351
144	Texture_Entropy_ImageAfterMath_3_02	0.1424(0.0969)	-0.0886	0.3576
145	Texture_Entropy_ImageAfterMath_3_03	0.1454(0.0983)	-0.0942	0.3663
146	Texture_Entropy_maskosingray_3_00	0.0263(0.1074)	-0.2352	0.3178
147	Texture_Entropy_maskosingray_3_01	0.0396(0.11)	-0.2421	0.3549
148	Texture_Entropy_maskosingray_3_02	0.0292(0.1086)	-0.2394	0.3252
149	Texture_Entropy_maskosingray_3_03	0.0389(0.109)	-0.2397	0.3478
150	Texture_InfoMeas1_ImageAfterMath_3_00	0.1259(0.0985)	-0.1564	0.331
151	Texture_InfoMeas1_ImageAfterMath_3_01	0.1318(0.0961)	-0.1442	0.3299
152	Texture_InfoMeas1_ImageAfterMath_3_02	0.1362(0.0965)	-0.1433	0.328
153	Texture_InfoMeas1_ImageAfterMath_3_03	0.129(0.0952)	-0.1377	0.3296
154	Texture_InfoMeas1_maskosingray_3_00	0.1189(0.0882)	-0.1141	0.2881
155	Texture_InfoMeas1_maskosingray_3_01	0.1268(0.0886)	-0.1114	0.2912
156	Texture_InfoMeas1_maskosingray_3_02	0.1243(0.0875)	-0.099	0.2832
157	Texture_InfoMeas1_maskosingray_3_03	0.1245(0.0881)	-0.1079	0.2852
158	Texture_InfoMeas2_ImageAfterMath_3_00	0.1062(0.0896)	-0.0999	0.3179
159	Texture_InfoMeas2_ImageAfterMath_3_01	0.1067(0.0889)	-0.0956	0.2994
160	Texture_InfoMeas2_ImageAfterMath_3_02	0.1082(0.0893)	-0.0943	0.3051
161	Texture_InfoMeas2_ImageAfterMath_3_03	0.1055(0.0889)	-0.0985	0.3
162	Texture_InfoMeas2_maskosingray_3_00	0.0537(0.1041)	-0.2102	0.4064
163	Texture_InfoMeas2_maskosingray_3_01	0.0509(0.105)	-0.2076	0.4304
164	Texture_InfoMeas2_maskosingray_3_02	0.0546(0.105)	-0.199	0.4322
165	Texture_InfoMeas2_maskosingray_3_03	0.0513(0.1048)	-0.2052	0.4336
166	Texture_InverseDifferenceMoment_ImageAfterMath_3_00	0.1257(0.0922)	-0.0889	0.2856
167	Texture_InverseDifferenceMoment_ImageAfterMath_3_01	0.1273(0.0919)	-0.0877	0.2989
168	Texture_InverseDifferenceMoment_ImageAfterMath_3_02	0.1305(0.0925)	-0.091	0.2996
169	Texture_InverseDifferenceMoment_ImageAfterMath_3_03	0.1256(0.091)	-0.0885	0.2897
170	Texture_InverseDifferenceMoment_maskosingray_3_00	0.0591(0.1007)	-0.2395	0.3567
171	Texture_InverseDifferenceMoment_maskosingray_3_01	0.0673(0.1006)	-0.2093	0.373
172	Texture_InverseDifferenceMoment_maskosingray_3_02	0.0663(0.0997)	-0.2084	0.3509
173	Texture_InverseDifferenceMoment_maskosingray_3_03	0.0676(0.1002)	-0.2142	0.3826
174	Texture_SumAverage_ImageAfterMath_3_00	-0.0253(0.1033)	-0.2617	0.1931
175	Texture_SumAverage_ImageAfterMath_3_01	-0.0251(0.1033)	-0.2614	0.1933
176	Texture_SumAverage_ImageAfterMath_3_02	-0.0253(0.1031)	-0.2614	0.1923
177	Texture_SumAverage_ImageAfterMath_3_03	-0.0243(0.1031)	-0.2612	0.193
178	Texture_SumAverage_maskosingray_3_00	0.0104(0.1009)	-0.2024	0.3155
179	Texture_SumAverage_maskosingray_3_01	0.0107(0.1009)	-0.2023	0.3161
180	Texture_SumAverage_maskosingray_3_02	0.0106(0.1009)	-0.2025	0.3152
181	Texture_SumAverage_maskosingray_3_03	0.0105(0.1009)	-0.2021	0.3156
182	Texture_SumEntropy_ImageAfterMath_3_00	0.1669(0.0972)	-0.0862	0.3896
183	Texture_SumEntropy_ImageAfterMath_3_01	0.1668(0.097)	-0.0869	0.3777
184	Texture_SumEntropy_ImageAfterMath_3_02	0.1601(0.0962)	-0.0933	0.3664
185	Texture_SumEntropy_ImageAfterMath_3_03	0.1673(0.0985)	-0.0916	0.3891
186	Texture_SumEntropy_maskosingray_3_00	0.056(0.1066)	-0.2113	0.323
187	Texture_SumEntropy_maskosingray_3_01	0.053(0.1086)	-0.2222	0.3089
188	Texture_SumEntropy_maskosingray_3_02	0.0504(0.1067)	-0.2154	0.3149
189	Texture_SumEntropy_maskosingray_3_03	0.0519(0.1072)	-0.221	0.299
190	Texture_SumVariance_ImageAfterMath_3_00	0.1318(0.0886)	-0.1159	0.3722
191	Texture_SumVariance_ImageAfterMath_3_01	0.1259(0.0871)	-0.1104	0.3676
192	Texture_SumVariance_ImageAfterMath_3_02	0.1256(0.0853)	-0.0973	0.3669
193	Texture_SumVariance_ImageAfterMath_3_03	0.1308(0.0879)	-0.1017	0.3679
194	Texture_SumVariance_maskosingray_3_00	0.0947(0.0915)	-0.1519	0.3034
195	Texture_SumVariance_maskosingray_3_01	0.087(0.0908)	-0.1507	0.3156
196	Texture_SumVariance_maskosingray_3_02	0.087(0.0889)	-0.1423	0.3015
197	Texture_SumVariance_maskosingray_3_03	0.0888(0.0898)	-0.1562	0.3026
198	Texture_Variance_ImageAfterMath_3_00	0.1337(0.088)	-0.0981	0.3622
199	Texture_Variance_ImageAfterMath_3_01	0.1353(0.0878)	-0.0965	0.3647
200	Texture_Variance_ImageAfterMath_3_02	0.1335(0.088)	-0.0962	0.363
201	Texture_Variance_ImageAfterMath_3_03	0.1358(0.0879)	-0.095	0.3631
202	Texture_Variance_maskosingray_3_00	0.1082(0.09)	-0.1505	0.3457
203	Texture_Variance_maskosingray_3_01	0.109(0.0901)	-0.1498	0.3459
204	Texture_Variance_maskosingray_3_02	0.1084(0.0899)	-0.1461	0.3452
205	Texture_Variance_maskosingray_3_03	0.1097(0.09)	-0.1497	0.3479
206	Threshold_FinalThreshold_Identifyeosinprimarycytoplasm	0.067(0.1082)	-0.1821	0.3277
207	Threshold_FinalThreshold_identifyhemaprimarynuclei	0.0977(0.1017)	-0.1296	0.3306
208	Threshold_FinalThreshold_Identifyhemasub2	-0.0166(0.106)	-0.2381	0.265
209	Threshold_FinalThreshold_identifytissueregion	0.0093(0.111)	-0.2283	0.2616
210	Threshold_OrigThreshold_Identifyeosinprimarycytoplasm	0.067(0.1082)	-0.1821	0.3277
211	Threshold_OrigThreshold_identifyhemaprimarynuclei	0.0977(0.1017)	-0.1296	0.3306
212	Threshold_OrigThreshold_Identifyhemasub2	-0.0166(0.106)	-0.2381	0.265
213	Threshold_OrigThreshold_identifytissueregion	0.0093(0.111)	-0.2283	0.2616
214	Threshold_SumOfEntropies_Identifyeosinprimarycytoplasm	0.1013(0.0898)	-0.1441	0.3098
215	Threshold_SumOfEntropies_identifyhemaprimarynuclei	0.0099(0.101)	-0.2218	0.2541
216	Threshold_SumOfEntropies_Identifyhemasub2	0.0885(0.0968)	-0.1617	0.2968
217	Threshold_SumOfEntropies_identifytissueregion	0.0419(0.099)	-0.1854	0.23
218	Threshold_WeightedVariance_Identifyeosinprimarycytoplasm	0.1141(0.1015)	-0.1772	0.3855
219	Threshold_WeightedVariance_identifyhemaprimarynuclei	-0.0095(0.0973)	-0.2409	0.1963
220	Threshold_WeightedVariance_Identifyhemasub2	0.0532(0.0938)	-0.1432	0.2696
221	Threshold_WeightedVariance_identifytissueregion	0.0493(0.0922)	-0.1892	0.2967

## Sheet: LUAD_reg_coef
	AreaOccupied_AreaOccupied_Identifyeosinprimarycytoplasm	AreaOccupied_AreaOccupied_identifyhemaprimarynuclei	AreaOccupied_Perimeter_Identifyeosinprimarycytoplasm	AreaOccupied_Perimeter_identifyhemaprimarynuclei	AreaShape_Area	AreaShape_Center_X	AreaShape_Center_Y	AreaShape_Compactness	AreaShape_Eccentricity	AreaShape_EulerNumber	AreaShape_Extent	AreaShape_FormFactor	AreaShape_MajorAxisLength	AreaShape_MaxFeretDiameter	AreaShape_MaximumRadius	AreaShape_MeanRadius	AreaShape_MedianRadius	AreaShape_MinFeretDiameter	AreaShape_MinorAxisLength	AreaShape_Orientation	AreaShape_Perimeter	AreaShape_Solidity	AreaShape_Zernike_0_0	AreaShape_Zernike_1_1	AreaShape_Zernike_2_0	AreaShape_Zernike_2_2	AreaShape_Zernike_3_1	AreaShape_Zernike_3_3	AreaShape_Zernike_4_0	AreaShape_Zernike_4_2	AreaShape_Zernike_4_4	AreaShape_Zernike_5_1	AreaShape_Zernike_5_3	AreaShape_Zernike_5_5	AreaShape_Zernike_6_0	AreaShape_Zernike_6_2	AreaShape_Zernike_6_4	AreaShape_Zernike_6_6	AreaShape_Zernike_7_1	AreaShape_Zernike_7_3	AreaShape_Zernike_7_5	AreaShape_Zernike_7_7	AreaShape_Zernike_8_0	AreaShape_Zernike_8_2	AreaShape_Zernike_8_4	AreaShape_Zernike_8_6	AreaShape_Zernike_8_8	AreaShape_Zernike_9_1	AreaShape_Zernike_9_3
(Intercept)	0.00957062	0.0308754	0.00465957	0.0324576	-0.00316318	0.0351242	-0.0298667	0.0192952	0.0281456	-0.00319854	-0.00662677	-0.00927677	0.00218619	0.00202177	-0.00925992	-0.00959838	-0.00800064	-0.0138172	-0.0155667	-0.0200324	-0.00496638	-0.00972409	-0.0253795	-0.00480793	-0.0107556	-0.0102275	0.0143703	-0.0196358	0.0438575	0.00915633	0.00291799	0.0283266	0.0375295	-0.0147968	-0.0246777	0.0349709	-0.0084383	0.0288082	0.0166714	0.00496762	0.0229403	-0.0208068	-0.000389357	-0.00916651	0.0278787	0.00483282	-0.00524501	-0.000717302	0.00260306
ACSL6	-0.115236	-0.100219	-0.174822	-0.112896	0.0652211	0.156986	0.0189623	-0.16656	-0.196912	0.157087	0.136057	0.119665	-0.0647864	-0.0378346	0.117018	0.117002	0.116322	0.0719105	0.0989662	0.0411074	-0.0360325	0.129827	0.144883	0.0824621	0.166137	-0.0415937	-0.148279	0.0910973	-0.0692956	-0.166743	-0.0293035	-0.0921407	-0.059999	0.11504	-0.0378641	-0.175908	-0.0989855	-0.0836929	-0.0154131	-0.0155189	-0.0123477	0.100462	0.0143552	-0.0311272	-0.0335874	-0.0930307	0.0156324	-0.0920641	0.0449232
ARAF	0.0207762	0.0504852	0.0186718	0.105424	-0.128224	-0.066144	0.0100942	0.0649767	0.020913	-0.022578	-0.040974	-0.0609234	-0.0854525	-0.0841802	-0.127296	-0.126279	-0.125224	-0.124283	-0.120193	0.088451	-0.0643418	-0.0689331	-0.046134	-0.0686761	-0.0737753	-0.0753576	0.0285302	-0.0164114	0.0898097	0.00406559	0.071324	0.00462826	0.015506	0.0205808	0.0735279	0.0888422	0.114499	0.0961201	0.0947479	0.0879128	-0.00403855	0.0580585	0.0952731	0.116509	0.144523	0.0932395	0.138874	0.0655493	0.0731552
BAG1	0.0671144	0.0118132	0.0747941	0.0661332	-0.100516	0.134605	-0.0738269	-0.00363823	-0.0799068	-0.0466172	-0.0511977	-0.0332288	-0.109734	-0.106606	-0.0893578	-0.0910059	-0.0935462	-0.0466774	-0.0509434	0.0737557	-0.0585678	-0.0717675	0.0318281	0.0045274	-0.0517315	-0.0832554	-0.0352655	0.11608	-0.0617318	-0.0394304	-0.062273	0.0607821	0.154002	0.211431	0.119892	0.00205139	-0.00982821	0.0138333	0.127458	0.149035	0.211412	0.0565711	0.0977821	0.0302698	0.110853	0.0164156	0.0983857	0.127291	0.0538851
BCL7A	0.0554019	-0.00723201	0.0512708	0.0198294	-0.120707	-0.0530524	-0.174596	0.0319012	0.0254652	-0.0186694	-0.0417984	-0.0563275	-0.0924843	-0.0988389	-0.117218	-0.11854	-0.116729	-0.108297	-0.110672	0.0166664	-0.0786366	-0.067095	-0.0232447	0.0469249	-0.102165	0.0531344	0.0934467	0.129215	0.0513058	-0.00441148	0.0737933	0.0957486	0.109309	0.109671	0.0441683	0.0422073	0.0204909	0.0637476	0.0389959	0.0462509	0.111229	0.100004	0.124413	0.0784393	0.0566506	0.076858	0.0962492	0.158608	0.144498
BIRC5	0.101394	0.25292	0.195778	0.29433	-0.201422	-0.156827	-0.0860556	0.0128054	-0.0157005	-0.197324	-0.05909	-0.147785	-0.182886	-0.183623	-0.208882	-0.215867	-0.213089	-0.109895	-0.118299	0.0727382	-0.0806095	-0.19304	-0.0139246	0.184203	-0.125462	0.0345956	0.209839	0.156282	-0.159075	-0.0409118	0.36208	0.108771	0.265074	0.171895	-0.186107	0.138482	0.127779	0.262217	0.215222	0.112695	0.329479	0.255936	0.120821	0.066498	0.249913	0.2743	0.206685	0.132327	0.183751
CCNB1	0.0682765	0.0222028	0.0697689	-0.031424	0.0856767	0.0438277	0.0877327	0.024794	0.0862342	0.235445	-0.0496684	0.0200659	0.1069	0.0995774	0.0496039	0.0524501	0.0674142	0.0629804	0.0451362	0.016089	0.0675643	0.0140925	-0.0417368	-0.146556	0.0181953	0.119184	0.039462	-0.074478	0.0345733	0.171025	-0.185208	-0.0434627	0.00705626	-0.0872513	-0.0540492	-0.0701246	0.085927	-0.0724712	-0.070794	-0.131199	-0.233387	-0.222954	0.0093268	-0.0472604	0.0390519	-0.000541636	-0.0883822	-0.0583883	-0.154593
CD68	-0.201856	-0.0565322	-0.222567	0.0222276	-0.301433	-0.0172452	-0.261366	0.0794902	0.0761118	-0.192682	-0.0914615	-0.142996	-0.222735	-0.232432	-0.289346	-0.288712	-0.288987	-0.258851	-0.26684	0.199106	-0.17085	-0.162018	-0.0632537	-0.0611563	-0.157982	0.181328	0.0801272	0.112202	-0.0358966	0.0566334	0.28688	0.0705525	0.285786	0.238016	-0.109686	0.0915922	0.134916	0.129615	-0.0456856	0.173681	0.43196	0.128786	0.289011	0.128007	0.163017	0.124955	0.187852	0.0442351	0.158721
CDC6	0.200738	0.163367	0.196442	0.196569	-0.0395975	0.0698065	0.0263688	0.100289	0.0760117	-0.0293986	-0.132254	-0.143198	0.0194017	0.0200621	-0.07922	-0.0964098	-0.111634	-0.0191315	-0.0335909	-0.126299	0.055278	-0.155239	-0.116064	-0.0334759	-0.0861709	-0.100934	0.101129	-0.0999448	0.040849	0.138988	0.0217526	0.107833	0.0845681	0.0976175	-0.0801557	0.174981	0.082872	-0.00316575	0.130797	0.138441	0.110145	-0.0110121	-0.0740362	-0.027907	0.0436068	0.0849588	-0.0400653	0.121624	0.000334452
CDK2AP1	-0.159664	-0.14995	-0.162947	-0.150252	-0.0112449	-0.0206084	-0.0441745	-0.122235	-0.161201	0.0523355	0.149118	0.121852	-0.0908973	-0.0757832	0.0510017	0.0586736	0.067558	-0.00253725	0.0202461	-0.154631	-0.0841886	0.113458	0.138535	0.0782345	0.102547	-0.0104605	-0.135028	0.1161	-0.0937365	-0.167211	-0.0347335	-0.10289	-0.0351373	0.183064	0.0466869	-0.131979	-0.111912	0.0276432	-0.150934	0.063801	0.0387647	0.0206695	0.0189567	0.0426299	-0.0780365	0.0245352	0.0300738	-0.0578838	0.0602013
CSTB	0.0315313	-0.0184889	0.020648	-0.0596723	-0.00575374	0.0990332	-0.0148533	-0.0961833	-0.154938	-0.121829	0.0783396	0.0693301	-0.0745491	-0.0647923	0.0419536	0.0423173	0.0409911	0.0250029	0.0388273	-0.0734012	-0.0547419	0.0709028	0.108798	0.119455	0.0508184	-0.0279418	-0.0535946	0.165506	-0.0422798	-0.148348	-0.100952	-0.0613537	0.0303659	0.179378	-0.0865518	-0.0777749	-0.182298	-0.0318709	-0.114624	-0.0377602	0.0310204	0.16297	0.0181653	0.0166268	-0.0642431	0.0393468	-0.0226398	0.0176906	-0.0274184
CTNNB1	-0.0344386	0.109179	0.00375714	0.192388	-0.227889	-0.0739668	0.0231836	0.153837	0.158621	-0.043876	-0.0969427	-0.133808	-0.110277	-0.131792	-0.259283	-0.250296	-0.243729	-0.231505	-0.252726	0.0118699	-0.107044	-0.154553	-0.115123	-0.165535	-0.184213	0.15438	0.0971274	-0.00343513	0.0248836	0.10904	0.256378	0.113507	0.194339	-0.0355646	-0.0840122	0.155448	0.0907857	0.149653	0.188761	0.113034	0.267331	0.00827528	0.204489	0.157456	0.171205	0.236929	0.185618	0.112774	0.129348
CTSL	-0.0341802	0.0706549	0.0137234	0.0507307	-0.00409087	0.0830683	-0.0637744	-0.0138756	-0.028783	-0.0800752	0.0452081	0.00373641	-0.020107	-0.0129555	0.0057144	0.00210257	0.0139674	-0.013598	-0.00980743	-0.11785	-0.0137622	-0.00320597	-0.00117401	0.048723	0.0397985	-0.116033	-0.0642104	-0.0296068	0.00180602	-0.102231	0.0517346	-0.0747279	0.0432933	-0.110149	0.120905	0.0906856	-0.00850149	0.0208251	0.0813848	0.130063	-0.0520098	0.0888261	-0.0870931	0.146868	0.10821	-0.039127	-0.0227988	0.0525439	-0.00741331
FZD7	0.120347	0.143647	0.136435	0.181962	-0.088471	-0.0444248	-0.0093509	0.202037	0.206018	0.0689605	-0.17658	-0.166583	0.0449289	0.0283736	-0.154388	-0.157127	-0.158587	-0.113883	-0.135259	0.114139	0.0307148	-0.14969	-0.195477	-0.142552	-0.174782	-0.0266452	0.131654	-0.147068	0.205122	0.185587	0.00302001	0.178815	0.0828464	-0.0997559	0.0213649	0.183585	0.132315	0.0736384	0.147652	0.0403646	0.0516836	-0.0656929	0.0792824	0.0132813	0.0649619	0.102409	0.0474866	0.0483593	-0.00761476
GLI2	-0.0258516	-0.119241	-0.0661078	-0.0811112	-0.0788757	0.0409672	0.0768571	-0.000163809	-0.00424903	0.0334544	0.00607908	-0.00685962	-0.0719568	-0.0734325	-0.062317	-0.0569904	-0.0620988	-0.0758227	-0.074906	-0.0094125	-0.0683948	-0.00478932	0.00837531	0.00546004	-0.0316497	0.00851111	0.0146929	0.0249446	0.0437471	-0.0594499	0.181755	-0.0427101	-0.0613682	-0.039218	0.0335501	0.0520528	-0.00958768	0.0544909	0.00590962	0.0159361	0.0257726	0.114802	0.118534	0.00401168	0.0402694	-0.0106967	0.0757494	0.00868422	0.0603122
IL11	0.0405475	-0.128671	0.00888983	-0.156138	0.029471	0.0559181	0.0346749	-0.14273	-0.111974	-0.0406459	0.156736	0.201841	-0.0576867	-0.0521883	0.0976372	0.119968	0.126703	0.0165286	0.0354904	-0.0103127	-0.10827	0.194678	0.140168	0.157499	0.120814	0.0645887	-0.0996475	0.147184	0.00651125	-0.119736	0.0146735	-0.0925063	-0.0178842	-0.133479	0.0400467	-0.199006	-0.20596	-0.00392436	-0.0384838	-0.160401	-0.29254	-0.0550805	-0.0277238	-0.00027343	-0.0766349	-0.110307	0.0348302	-0.0426943	-0.0555083
KRAS	-0.15943	0.0694216	-0.119389	0.0317136	0.0765139	0.159335	0.0193398	0.0127457	0.0362223	-0.0387552	0.021118	-0.00345984	0.0904488	0.0903728	0.0618487	0.0636588	0.0611449	0.0690845	0.0668532	-0.0605317	0.0722091	0.00419661	-0.0293673	-0.0178641	0.0257755	-0.037307	0.00312603	-0.0609294	0.0740112	0.0703169	-0.0419401	0.00240231	-0.111752	-0.0711659	0.130612	0.0136336	-0.0674938	-0.0365288	0.0188931	-0.0566343	-0.0297798	-0.0748089	-0.142137	-0.0370143	-0.0999331	-0.0730201	-0.0329837	0.016326	-0.112575
MFHAS1	-0.102692	-0.0549436	-0.0610323	-0.0704559	0.0282144	0.100419	0.0232322	-0.102854	-0.150932	-0.0675769	0.0952946	0.110258	-0.0525709	-0.0465606	0.0621154	0.0670865	0.0674172	0.043922	0.0531128	-0.0711296	-0.0471405	0.0796059	0.124338	0.130464	0.0708623	-0.00783596	-0.0979687	0.163199	-0.151444	-0.156651	-0.0322507	-0.0510619	0.0118228	0.12484	0.0252532	-0.0941117	-0.108241	-0.00334163	-0.0463468	-0.0147747	-0.0410551	0.111479	0.0738377	0.0292699	-0.0117082	-0.00311427	-0.0608685	0.054073	-0.0168954
MINA	-0.000244402	-0.00422552	-0.038577	0.028691	-0.0810966	-0.0453992	0.144916	0.0399898	0.0291714	0.10606	-0.0295811	-0.02574	-0.0486478	-0.0603454	-0.0779211	-0.0735605	-0.0765376	-0.0809187	-0.0783898	-0.0105098	-0.0543166	-0.0542468	-0.0222968	0.152961	-0.121933	0.0154287	0.151414	-0.0106228	0.0654785	-0.000580491	0.107508	0.0979455	-0.0545899	0.0373833	0.0457053	0.0401315	0.0181868	0.0130263	-0.00842245	-0.0631193	0.0212608	-0.00372601	0.108757	-0.0394804	0.0407713	0.0802631	0.0120159	0.168642	0.103678
MKI67	-0.00951788	0.0449191	-0.030279	0.0976138	-0.043215	0.191146	0.078426	0.223471	0.192238	0.0561415	-0.208776	-0.216426	0.0976801	0.0874468	-0.123903	-0.140156	-0.160794	-0.0643488	-0.0878601	0.020769	0.111666	-0.195069	-0.220302	-0.275917	-0.160711	-0.138224	0.0749142	-0.14253	0.198849	0.105165	-0.0145362	0.231504	0.0884909	-0.160329	0.172823	0.159734	0.128857	0.0937736	0.055136	0.139342	0.162766	-0.0479622	0.0343954	0.0965194	0.0551427	-0.11076	0.0954304	0.0191153	0.0849041
MMP11	-0.00519348	0.0621239	0.00137024	0.0453854	0.0384555	-0.0853916	-0.0336751	0.00342842	0.0167578	-0.0701676	-0.0233051	-0.0195042	0.0438171	0.0463654	0.0284337	0.0257525	0.0235083	0.0434299	0.042294	-0.0317141	0.0485152	-0.0135779	-0.0253174	-0.0175699	0.0275362	-0.00855511	0.00493412	-0.0283556	-0.00119425	0.0556828	-0.0399625	-0.00514529	0.0662644	-0.0341118	-0.126374	-0.0342483	0.012612	-0.0154337	0.00859423	-0.00969433	-0.0345719	-0.0440819	-0.0562449	-0.0504262	-0.00290791	-0.0680107	-0.0694882	-0.0480111	-0.0192103
MUC1	0.124642	0.129984	0.112943	0.122328	-0.00857069	-0.0385623	0.221586	0.166235	0.177484	0.0679188	-0.193568	-0.177363	0.0958377	0.0877095	-0.0893747	-0.0988654	-0.111432	-0.0165688	-0.0418953	0.102259	0.103946	-0.166107	-0.185318	-0.0794638	-0.129504	-0.0804759	0.205587	-0.118456	0.100037	0.144254	0.035168	0.112965	0.18054	-0.143369	-0.0296912	0.122984	0.0562226	0.0790461	0.124125	-0.0319315	-8.36339e-05	-0.0538909	-0.028481	-0.0461762	0.0741883	0.0584052	0.0215105	0.0192408	-0.016688
NMT1	-0.191114	-0.148336	-0.170815	-0.129062	0.0285648	-0.0131074	-0.0528608	-0.135503	-0.128774	-0.010429	0.148155	0.123461	-0.0595073	-0.0529015	0.0724887	0.0806107	0.0939687	0.0267203	0.0436379	0.0764822	-0.0530746	0.130242	0.142047	0.0367947	0.122457	0.0829796	-0.162873	0.0791099	-0.138995	-0.0930557	-0.0189288	-0.110607	-0.042408	-0.0448332	0.00272541	-0.108402	-0.0718606	-0.0295024	-0.0433791	-0.128294	-0.037451	0.0686636	0.0594273	0.0307112	-0.0177273	-0.000943846	-0.0311969	0.0654564	7.79649e-05
NRP2	0.0412236	0.00991351	0.0926986	-0.0142751	-0.0444788	0.0040963	-0.0467345	-0.104133	-0.11634	0.0756304	0.0965816	0.100789	-0.103387	-0.103281	0.00791118	0.0129039	0.0156127	-0.01145	0.00169176	-0.0768021	-0.0993187	0.0555984	0.125113	0.127045	0.0238556	0.126512	-0.026752	0.130996	-0.10718	-0.108312	0.0230472	0.00100178	0.0153502	0.195653	0.0310103	-0.0838847	-0.0695656	0.0138173	-0.078567	-0.0546915	0.0402154	0.180075	-0.0222967	0.0821212	0.0183747	0.0634092	-0.0406241	-0.0161043	-0.0112325
NXF1	0.132699	0.0279756	0.132678	0.0372437	-0.13814	0.118598	0.0954803	-0.0436307	-0.0674947	-0.0346691	0.0817297	0.0489388	-0.17382	-0.171167	-0.0875596	-0.0736482	-0.0740759	-0.124202	-0.105996	-0.0572867	-0.161965	0.00526134	0.060931	0.109221	-0.0332831	0.0907638	-0.0175018	0.086405	-0.0204646	-0.0941683	0.109878	0.0153314	0.0115964	-0.000429724	0.0539303	0.118702	-0.0578141	0.0474561	0.0412993	0.0580287	0.091977	0.0287788	0.0944733	0.159075	0.132715	0.0261103	0.0582355	0.0616407	0.0925965
OVOL2	-0.0417607	-0.0504905	-0.0419438	-0.0448048	-0.108308	-0.0145457	-0.131705	0.0747151	0.133085	0.0806828	-0.00440864	-0.018773	-0.0433745	-0.05664	-0.107714	-0.0987664	-0.094075	-0.14585	-0.148184	-0.077401	-0.084475	-0.00874636	-0.0618053	-0.0650095	-0.0732555	0.198101	0.0562438	-0.0647784	0.0788113	0.0523265	0.183471	0.0918036	-0.0322211	-0.0860619	0.0626817	0.0328516	0.0528008	0.072516	0.0131487	-0.0350566	0.00836942	0.0506786	0.127248	0.198373	0.0105785	-0.0575411	0.101319	0.0360684	-0.00825896
PIK3CG	0.232789	0.0822878	0.283843	0.0331185	0.195563	0.091871	0.0876103	-0.0468093	-0.0798219	0.0981403	0.00911074	-0.0178363	0.15262	0.163341	0.153869	0.137129	0.141011	0.227907	0.222211	0.00320061	0.190113	-0.0142843	0.0224849	0.0296832	0.0705034	-0.203118	0.0391027	0.0433908	-0.0944544	0.0622935	-0.14683	-0.0714094	0.0402887	0.0404084	-0.00664455	-0.0763004	-0.0662935	-0.0879037	0.0764062	-0.0965458	-0.0192237	0.0429203	-0.138741	-0.0606999	-0.137375	-0.0371317	-0.143827	-0.00743842	-0.081709
SH2D1A	-0.0442876	-0.0719997	-0.05751	-0.0889112	-0.0399751	0.0124575	-0.184528	-0.0667563	-0.0377317	-0.0383622	0.0653388	0.0899206	-0.068868	-0.0621511	0.00470791	0.0165735	0.0176389	-0.0493994	-0.0435461	0.017476	-0.0890155	0.0827898	0.0666212	-0.0370812	0.0837965	0.134927	-0.0958438	0.0193573	0.00197713	-0.0924044	-0.0192218	-0.0777286	-0.0266367	0.0355414	-0.166354	-0.110294	-0.00171456	-0.0944969	-0.0277713	-0.0769604	0.0128571	-0.0361363	0.0671118	-0.0203101	-0.0955112	0.0754109	0.0196789	-0.00412676	0.030919
TP53I3	0.0516835	-0.120981	0.0258251	-0.0607063	-0.0857884	-0.0258038	0.0716892	0.0502083	0.0884721	0.118886	-0.00747656	-0.00515119	-0.0406724	-0.0531042	-0.0939651	-0.0836294	-0.0752873	-0.129857	-0.127652	-0.00118344	-0.0746486	8.27591e-06	-0.0399293	0.0342394	-0.0948986	0.120319	0.108352	-0.0504373	0.0863575	0.0632471	0.10209	0.074698	-0.11088	-0.0306313	0.0764418	0.082709	-0.00659219	0.0722895	0.12304	0.0508326	-0.073731	-0.0275084	0.0999877	0.049503	0.0485835	0.0220115	0.0526824	0.120002	0.0981047
TP53	-0.055953	0.0579518	-0.0481915	0.028565	-0.0324601	0.0762023	0.0803205	-0.00431404	-0.00333875	0.0748657	0.00972329	-0.00293747	-0.0251139	-0.0199451	-0.0169657	-0.02054	-0.0182293	-0.0102263	-0.011229	-0.0389659	-0.0203811	-0.00630939	-0.0146166	0.0763219	-0.00899267	-0.0261465	0.0545207	0.0136062	0.0310441	0.00234831	0.00238301	0.0282535	-0.00419664	0.0536266	-0.0415818	-0.0025352	-0.0356977	0.0520969	0.0594658	0.0158767	0.040895	0.104503	-0.0300873	-0.00036697	0.0346429	-0.0162784	-0.00621254	0.0232157	-0.0578688
TYROBP	0.00826084	-0.166949	0.0379725	-0.15741	0.0884769	0.12203	0.268785	-0.0544395	-0.0513942	0.139018	0.0916999	0.145893	0.0472656	0.0393571	0.107894	0.123897	0.122444	0.0485657	0.0578135	-0.0470431	-0.0184799	0.147271	0.0810797	0.10804	0.0568364	0.00912087	-0.117993	0.0200628	-0.0574564	-0.0062201	-0.145619	0.080881	-0.22402	-0.120123	0.190557	-0.0824558	-0.214383	-0.100064	-0.07909	-0.167799	-0.185059	-0.075856	-0.0639279	-0.0229599	-0.0918972	-0.15757	-0.067603	0.167003	-0.0816487
UQCRC2	0.0213028	-0.0140355	0.0354747	-0.0128184	-0.102831	0.00487139	-0.0268675	-0.156972	-0.153114	0.0893115	0.120911	0.126748	-0.198234	-0.194609	-0.0311797	-0.0195437	-0.0136974	-0.0718858	-0.0532345	0.105559	-0.180856	0.0784847	0.176954	0.156919	0.0319277	0.191497	-0.0328545	0.235473	-0.179976	-0.151955	0.137229	-0.0718913	0.0262048	0.187277	0.0898949	-0.0282396	-0.107174	0.00181405	-0.00572074	0.00114701	0.103943	0.201398	0.145011	0.15943	-0.0226655	0.0674263	0.0278228	-0.0293281	0.166111
WDHD1	0.136364	-0.0951125	0.110964	-0.0906046	-0.00718775	-0.057009	-0.0707721	-0.183512	-0.295237	-0.0763797	0.144951	0.142901	-0.145154	-0.124696	0.0656904	0.07399	0.0839682	0.0355344	0.0626195	0.0893575	-0.103394	0.124655	0.221431	0.234385	0.0996847	-0.189527	-0.112258	0.310437	-0.226126	-0.295898	-0.0631788	-0.074602	0.00999754	0.267579	-0.0139237	-0.245621	-0.170957	-0.0574855	0.0418701	0.106117	0.00864484	0.211319	0.0729354	0.0337511	-0.0221204	0.0407333	0.0899742	0.0312349	0.171804
WIF1	-0.0447449	-0.0108864	-0.0794379	-0.00777843	-0.02195	-0.00234919	-0.0578395	0.00365331	-0.0375988	0.0330035	-0.00260385	-0.00857384	-0.0211128	-0.0201255	-0.0155912	-0.0191598	-0.0139351	-0.00190507	-0.00169904	-0.00397282	-0.00842199	-0.0183498	0.00538642	0.0584837	-0.030613	-0.0687165	0.0040501	0.0446729	0.00514683	-0.0164629	0.050014	0.00903943	0.016269	0.0615842	-0.0239822	0.0113723	0.0195184	-0.0507893	-0.0457842	0.0272421	0.0353179	0.074273	0.00390337	0.0181844	0.0152254	0.000334227	-0.0191198	-0.016288	0.0409132
WNT10B	0.152433	0.00780772	0.121638	0.0740706	-0.180849	-0.309298	0.0498469	0.0293314	-0.0331071	0.0810979	-0.0731029	-0.0589119	-0.152256	-0.156009	-0.155798	-0.164139	-0.164745	-0.137006	-0.144704	0.0542739	-0.114506	-0.0846542	-0.00165048	0.00396038	-0.0933575	0.012756	0.0638254	0.16554	-0.0467722	-0.0956215	0.0675821	-0.017423	0.273335	0.316497	-0.136853	-0.0368421	-0.0913862	0.0662708	-0.0285321	0.0228924	0.218151	0.24297	0.182773	0.0273384	0.122162	0.149229	0.0661488	0.21789	0.221068
WNT3A	0.0266501	0.0446411	0.0146002	0.0998029	-0.0336122	-0.0095271	-0.00838988	0.114634	0.0809084	-0.0601469	-0.115792	-0.119479	0.044559	0.0359021	-0.0842113	-0.092863	-0.0927723	-0.026906	-0.0461346	-0.105793	0.0634048	-0.122126	-0.0992832	-0.0939862	-0.111222	-0.0889628	0.0924773	-0.0286161	0.0374567	0.0766284	-0.0224925	0.112144	0.0902687	-0.0166124	-0.0194893	0.0757868	0.0787889	0.0377087	0.0319459	0.0831799	-0.0023171	-0.00190178	0.00925068	-0.00141625	0.059384	0.0668336	0.0463762	0.00762747	0.0855019
[truncated: 172 more columns]

## Sheet: LUSC_reg_coef
	Granularity_15_ImageAfterMath	AreaOccupied_AreaOccupied_Identifyeosinprimarycytoplasm	AreaShape_MaximumRadius	Threshold_OrigThreshold_Identifyhemasub2	Granularity_6_ImageAfterMath	Texture_Variance_ImageAfterMath_3_00	Texture_Variance_ImageAfterMath_3_01	Threshold_WeightedVariance_Identifyhemasub2	AreaShape_EulerNumber	Granularity_15_ImageAfterMath.1	Texture_Variance_ImageAfterMath_3_02	Texture_Variance_ImageAfterMath_3_03	AreaShape_Zernike_9_1	Granularity_13_ImageAfterMath.1	AreaShape_Zernike_0_0	Texture_InverseDifferenceMoment_maskosingray_3_00	AreaShape_Zernike_9_3	Granularity_11_ImageAfterMath.1	Texture_InverseDifferenceMoment_maskosingray_3_01	ObjectNumber	Texture_InverseDifferenceMoment_maskosingray_3_02	AreaShape_Zernike_9_5	Granularity_2_ImageAfterMath.1	Texture_InverseDifferenceMoment_maskosingray_3_03	AreaShape_Zernike_9_7	Neighbors_SecondClosestDistance_Adjacent	AreaShape_Zernike_9_9	AreaShape_MajorAxisLength	Threshold_FinalThreshold_identifyhemaprimarynuclei	Texture_SumAverage_maskosingray_3_00	Texture_SumAverage_maskosingray_3_01	Granularity_8_ImageAfterMath.1	Texture_SumAverage_maskosingray_3_02	Granularity_12_ImageAfterMath	Texture_SumAverage_maskosingray_3_03	ObjectNumber.1	Granularity_6_ImageAfterMath.1	AreaShape_MeanRadius	AreaShape_Zernike_5_1	Threshold_SumOfEntropies_identifytissueregion	Granularity_3_ImageAfterMath	AreaShape_Zernike_5_3	Granularity_4_ImageAfterMath.1	Texture_DifferenceEntropy_ImageAfterMath_3_00	AreaShape_Zernike_5_5	Texture_DifferenceEntropy_ImageAfterMath_3_01	Texture_SumVariance_maskosingray_3_00	Texture_DifferenceEntropy_ImageAfterMath_3_02	AreaOccupied_Perimeter_Identifyeosinprimarycytoplasm
(Intercept)	2.22554e-17	4.03318e-16	-7.46792e-16	-5.98533e-16	2.67539e-17	-1.82448e-17	4.71331e-17	2.37204e-16	-2.59584e-14	-4.1524e-17	-1.50989e-17	2.44541e-16	1.61542e-15	6.55624e-17	1.13704e-15	-2.51921e-17	-9.83927e-16	-9.44505e-17	1.92046e-17	1.50104e-16	-1.93802e-17	-1.53038e-15	3.00417e-16	-7.00897e-17	5.80239e-16	3.92553e-16	8.37899e-16	1.40183e-16	3.76469e-16	-4.93397e-16	-4.38944e-16	-5.19523e-17	-5.35205e-16	-1.09303e-16	-4.45457e-16	1.66459e-16	-1.51335e-16	1.47049e-16	2.19437e-15	-1.36244e-15	1.13078e-16	9.95919e-16	2.56973e-16	7.75301e-16	2.29502e-16	-6.29441e-16	-4.12913e-16	-1.61391e-16	1.98514e-16
ARAF	-0.001524	0.0047192	-0.00266103	0.0292687	0.0520508	0.12975	0.130088	0.0432972	-0.0724474	-0.00143934	0.130212	0.130686	-0.0191815	0.0386783	-0.0127115	-0.021955	0.0286699	0.0499909	-0.0163988	0.0798957	-0.0271981	0.102026	0.208067	-0.0129739	0.0577206	-0.0424765	0.0141011	0.0267204	0.038314	0.0269075	0.0274355	0.0953893	0.0266827	-7.80584e-05	0.0274428	0.0306345	0.0728192	-0.0151485	0.0205668	0.00147139	0.0774433	-0.00799466	-0.0480869	0.0559381	-0.00201878	0.0487526	0.0337548	0.057163	0.0556695
BAG1	-0.0220715	-0.119125	0.0522484	0.0627323	0.0834769	0.021398	0.0218292	-0.0087118	-0.0352355	-0.0214745	0.0206312	0.0198243	-0.0521944	0.0760585	0.0136845	0.0425286	-0.0875827	-0.0447349	0.0435558	-0.00717601	0.0467329	-0.0779255	0.0589498	0.046693	-0.032859	-0.0449488	-0.0255523	0.029125	-0.00846701	0.0434588	0.0427839	0.00372558	0.0437321	0.0295236	0.0425732	-0.028152	0.120414	0.0572077	0.00150694	0.00230537	0.0414686	-0.104456	0.108723	-0.0584941	-0.0458708	-0.0547843	0.0305918	-0.0604684	-0.0733684
BCL2	0.0833094	-0.0888614	0.0608393	-0.00869976	-0.0169357	0.0943077	0.0924183	0.048534	-0.106248	-0.00266241	0.0951495	0.0952064	-0.0434407	-0.071422	-0.137139	0.0303827	-0.0976145	-0.0799249	0.031346	-0.0841501	0.0309557	-0.0529825	0.0561241	0.0277277	-0.0550638	-0.0787821	-0.163605	0.199971	-0.0219186	-0.0423357	-0.0423742	0.0801387	-0.0424426	0.209649	-0.042577	0.00895405	0.0364868	0.0455981	0.0444551	0.000217589	-0.0620633	0.0331424	0.0666395	0.0600376	-0.0918477	0.0657574	0.08057	0.0614166	-0.0993995
BCL7A	-0.120686	-0.0812623	0.0190314	0.176448	0.0113899	-0.14303	-0.142015	-0.151389	0.0248258	-0.0145767	-0.145907	-0.143249	-0.026617	-0.0289329	0.108011	0.0935527	0.0872919	-0.0185259	0.104953	-0.033339	0.100731	0.018588	0.0779669	0.103064	0.0133724	0.0146912	-0.0174064	-0.0933291	-0.0662862	0.187811	0.188087	0.0363142	0.188773	-0.0363496	0.187932	0.0219425	0.0346437	0.0309243	-0.0652142	0.0191824	0.0215613	-0.0635253	-0.00231706	-0.123583	0.0284494	-0.129347	-0.182222	-0.132094	-0.0488717
BIRC5	-0.0335684	-0.0266614	-0.0179703	0.142771	0.0804228	-0.0345884	-0.0344014	-0.0868902	-0.0514949	-0.0482097	-0.0353998	-0.0347737	0.133837	0.0174604	0.0873695	-0.0285248	0.0706225	0.115063	-0.0230065	0.176997	-0.0190937	0.0525802	0.0901323	-0.0188296	0.116806	0.0374882	0.0840328	-0.0817942	-0.0187531	0.165774	0.166177	0.139248	0.165648	0.0720564	0.166192	0.0240507	0.103334	-0.0210825	0.0489333	-0.0507299	0.116816	0.120151	0.189784	0.0584011	0.0836452	0.0549841	-0.140961	0.0533701	0.0917475
BMP7	-0.087316	-0.0753835	0.144155	0.0321858	0.0554291	-0.0563702	-0.0545404	-0.00675517	-0.152782	-0.0584852	-0.0568177	-0.0545305	-0.080288	-0.0581077	0.121789	0.0680584	-0.0396102	-0.0129012	0.0760349	-0.0269489	0.0820784	-0.0205837	0.054435	0.0746782	-0.0773428	-0.0423304	-0.0356158	-0.00990599	-0.0370038	0.0357602	0.0360565	0.0466179	0.0363267	0.0289882	0.0357785	-0.104408	0.100334	0.152647	-0.14902	-0.0550184	0.0399761	-0.155773	0.162601	-0.122212	0.0259423	-0.112974	0.0284065	-0.128834	-0.0883235
CD68	-0.0497065	-0.0280009	-0.1302	0.0674492	0.097759	-0.0387814	-0.0398421	-0.143872	-0.0628077	-0.0476112	-0.0378052	-0.0406108	0.0669896	0.013954	-0.063406	-0.103996	0.0920004	0.000218353	-0.096319	-0.0753175	-0.0992406	0.144931	0.0913209	-0.100446	0.0725153	0.051858	0.0170692	-0.0442597	-0.0781109	0.0842352	0.0841122	0.0240589	0.0841685	0.00510723	0.084195	-0.0487972	0.0268659	-0.132456	0.0500398	0.0305276	0.0595091	0.148081	0.0258363	0.0569374	0.0144746	0.0458895	-0.0349909	0.0591222	-0.0171931
CDK2AP1	0.100187	0.0766568	0.0136969	-0.214119	0.0322522	0.144269	0.144642	0.204395	0.0166789	0.0553815	0.144854	0.144131	-0.0976928	-0.0490055	-0.032477	-0.0751227	-0.0375835	0.0485006	-0.0855186	0.00625786	-0.085516	0.0385796	0.00459577	-0.0836885	0.000405527	-0.0403143	0.0245753	0.0296312	0.169204	-0.183828	-0.183845	-0.0465258	-0.184075	-0.0926327	-0.183795	0.00549625	-0.0527209	0.00837803	-0.0347417	0.0261768	-0.0119186	0.0320384	-0.0561512	0.0615637	-0.0149875	0.070747	0.154099	0.0726985	0.0533536
CSTB	-0.0123294	-0.0219446	0.0247655	-0.0174034	-0.0492864	-0.00166341	-0.000382732	0.0237787	0.106654	-0.0413522	-0.00160571	-0.00100773	-0.146386	0.127051	-0.0496243	-0.00230299	-0.0340282	-0.0463519	-0.0144189	-0.176948	-0.00710542	-0.0349352	-0.102213	-0.0149339	-0.0726628	-0.0126899	-0.0635307	0.0684056	-0.067607	-0.0194642	-0.020252	-0.061186	-0.0197567	0.0195291	-0.020051	-0.0582466	-0.078438	0.0276406	-0.111438	-0.0852628	-0.0608386	-0.137865	-0.0672229	0.0528133	-0.0764502	0.0677536	0.0630712	0.0547194	-0.0942529
CTNNB1	0.0524076	-0.0107251	-0.0454854	0.139789	0.0664849	-0.0790269	-0.079076	-0.147132	0.128344	0.00409231	-0.078644	-0.0799609	0.0432299	0.0390173	0.0326242	-0.0328969	0.0746934	-0.0311143	-0.0268196	-0.00916938	-0.0304031	0.0441203	0.0543575	-0.0312974	0.079869	0.0606037	0.057242	-0.0802558	-0.07125	0.122876	0.122724	0.134529	0.122629	0.0759387	0.122548	-0.00487574	0.0400138	-0.0414931	-0.0486025	-0.0578981	0.0303554	-0.00999833	0.00787825	-0.0374636	0.0450606	-0.0448944	-0.0384295	-0.0363805	-0.009761
CTSL	0.0294708	-0.0130021	0.0694533	0.0491952	-0.0335716	-0.0480743	-0.0457243	-0.0193781	0.0865975	0.00608957	-0.0479669	-0.0450519	-0.0396908	-0.0173291	0.118068	-0.0403725	0.0227515	-0.0497934	-0.0352129	0.0829628	-0.0308052	-0.0707046	-0.00721511	-0.0327722	0.0726031	-0.0554267	0.0844255	-0.0533378	0.0539156	0.075618	0.0763982	0.074122	0.0763364	0.0455371	0.0761839	0.0306604	-0.0173907	0.0743296	-0.112276	0.16983	-0.0119675	-0.0708131	0.0843959	0.00113292	0.0853105	0.00948198	-0.108871	-0.00335793	0.0382743
FZD7	0.0552569	0.0714664	-0.10547	-0.078471	-0.0981317	0.0381412	0.0352873	0.0599192	-0.0226552	0.137281	0.0377665	0.0334358	-0.101386	0.0539081	-0.161485	-0.0477368	-0.02851	0.0790107	-0.0511843	0.00477866	-0.0477287	0.0139632	-0.0696238	-0.0485081	-0.0261045	-0.0983639	-0.0746406	0.0589452	-0.00137827	-0.105126	-0.105344	0.0632413	-0.105851	0.0346608	-0.10531	0.0882313	-0.0247008	-0.109096	0.128716	0.115414	-0.149483	0.0573429	-0.104001	0.0228564	-0.0715491	0.0156047	0.0654409	0.0255332	0.0381708
GLI1	0.097855	0.189584	-0.165381	0.0555926	0.0689223	0.0453831	0.0444445	-0.00623182	-0.0330282	0.160546	0.0469775	0.0465834	0.194276	0.125791	-0.0347481	-0.110975	0.181802	-0.040641	-0.112274	0.0228153	-0.121249	0.154882	-0.0153919	-0.115686	0.187561	-0.0999044	0.0917496	-0.106626	-0.0670795	0.035302	0.035017	0.160444	0.0349234	0.00838249	0.0350959	0.0784102	0.0557566	-0.167261	0.104181	0.062944	-0.001948	0.0695101	-0.0331632	0.101	0.048011	0.0860674	0.095206	0.104609	0.130698
GLI2	-0.156074	-0.196104	0.0895028	-0.0296913	-0.0861222	-0.106727	-0.105603	-0.0607134	0.0911003	-0.106654	-0.106114	-0.10766	0.0269166	-0.125207	0.05404	0.222922	-0.101237	-0.0852342	0.228902	-0.103713	0.229895	-0.0189605	-0.030394	0.230718	-0.0906564	0.0692293	-0.077641	0.0290508	-0.0141542	-0.0199505	-0.0196715	-0.293667	-0.0194189	-0.0653611	-0.0196533	-0.119946	-0.110141	0.0961957	-0.0449719	-0.157852	0.0230722	-0.0141019	0.0249256	-0.191136	-0.0549273	-0.184021	-0.161554	-0.191009	-0.198114
LAMB1	-0.0117205	-0.152222	0.0942509	0.0377319	-0.0116725	-0.0449981	-0.0434076	-0.0222019	0.0229734	0.0421074	-0.0461955	-0.0443705	-0.0352593	0.0888031	0.0938847	-0.00608963	-0.0480657	0.0545146	-0.00875325	-0.229055	-0.000369924	-0.0424157	-0.0698734	-0.00918826	-0.0150583	0.0340199	-0.00415162	-0.0171843	-0.0946997	0.0560341	0.05581	-0.0626281	0.0560236	0.0482305	0.0557828	-0.115697	-0.0164139	0.0996436	-0.186984	-0.0146062	0.027847	-0.0995965	0.0733162	0.0149054	-0.0219926	0.0234045	-0.0170211	0.0109822	-0.214978
LRP3	-0.0416431	-0.233857	0.0569966	0.0845094	0.0224665	-0.0950935	-0.0946707	-0.0694884	0.0617646	-0.0374606	-0.0960705	-0.0951257	0.0389472	0.0791604	0.0843683	0.048104	-0.0240567	0.0183726	0.0441179	-0.20071	0.0523208	0.0439831	-0.0882016	0.04234	0.00748465	0.0021388	0.0614098	-0.0399291	-0.0484037	0.0536932	0.0533866	-0.0329835	0.0541041	-0.0268059	0.0534226	-0.0357459	0.0252409	0.0594547	-0.142442	-0.0355814	-0.0149161	-0.0477887	0.0461923	-0.0687947	-0.0163956	-0.0675034	-0.0542809	-0.073823	-0.216928
MKI67	0.0367527	0.152057	0.0516845	-0.121505	-0.0626912	-0.000516281	0.000966803	0.0237423	-0.0726043	0.0649391	-9.93485e-05	0.000979619	0.00120971	-0.0603132	0.0708095	-0.0104883	0.037156	0.0216143	-0.0127403	0.0760129	-0.0088027	0.0294157	0.0261218	-0.0123683	0.0110039	0.0369325	0.0827772	-0.0163186	0.0220286	-0.0758183	-0.0760574	-0.0691247	-0.0756317	-0.090854	-0.0759944	0.0140369	-0.0702034	0.0586307	-0.0302868	-0.0188535	-0.00342715	-0.0456995	-0.0727591	-0.0556023	0.0602738	-0.0528978	0.0586192	-0.0578921	0.0924686
MMP11	0.0603001	-0.0731736	0.0890214	0.044197	-0.0248988	-0.101755	-0.102227	-0.0581126	-0.0532237	-0.0914048	-0.100487	-0.0999953	0.0420537	-0.0794943	0.0308682	0.0307568	-0.0902906	-0.0448345	0.0306759	0.0164347	0.0395472	-0.0384212	0.0317827	0.0294514	-0.0754659	0.0422167	-0.0436582	0.049173	-0.0352814	0.0679111	0.0682029	-0.0574502	0.0679924	-0.115968	0.0680698	-0.0865386	-0.0756627	0.0924054	-0.0616101	-0.0513049	-0.000165269	-0.0483784	-0.0137382	-0.192163	-0.000543091	-0.192509	-0.0573047	-0.192974	-0.0516143
MUC1	0.011176	-0.0372765	0.078884	0.0164014	0.153791	0.043376	0.0465183	0.0673323	-0.050825	0.00568647	0.0437423	0.0452947	0.0116417	-0.0776306	0.0246751	-0.000684175	-0.00519919	0.0678115	-0.00840029	-0.0964218	-0.00215213	-0.0126221	0.15508	-0.00928307	-0.131439	-0.0411128	-0.105893	0.0538405	-0.108714	0.0314953	0.0308485	0.139282	0.0309944	-0.0581086	0.0306468	-0.0198376	0.151981	0.085133	-0.0632587	-0.111527	0.106507	-0.0840471	0.110275	-0.0381838	-0.0853367	-0.0287417	0.141669	-0.0341711	-0.0695201
NMT1	0.0387734	0.0104969	-0.0456522	0.0593361	0.132819	0.102886	0.102457	0.0207623	0.0406878	-0.0527355	0.103127	0.102841	-0.0416862	0.137798	-0.0196389	-0.118178	0.00589403	0.182232	-0.122576	-0.00228367	-0.115916	-0.0153709	0.106058	-0.1213	-0.0425971	-0.0215502	0.0219156	-0.0126809	-0.00800224	0.0334474	0.0329393	0.0871971	0.0332483	0.0922328	0.0327195	0.0989212	0.145812	-0.0399167	0.0563732	0.0883204	0.0423073	-0.0839365	0.0949374	0.104396	-0.0243367	0.104637	0.136043	0.108486	0.038621
NXF1	-0.0495093	0.00843118	0.0533519	-0.0695286	-0.0666006	-0.112941	-0.113626	-0.0743693	0.0344145	-0.0232139	-0.113769	-0.113464	-0.0943576	-0.0336356	0.0325033	0.0518921	0.0207786	-0.0832012	0.0552095	0.0325246	0.0552698	-0.0531125	-0.0683569	0.0566138	0.0579456	0.0956023	0.0548005	-0.00468923	0.0721398	-0.0596043	-0.059711	-0.020133	-0.0597723	-0.105159	-0.059499	0.00903835	-0.0366333	0.0534869	-0.0377936	-0.0226289	-0.0276942	0.0861559	0.0154706	-0.0951272	0.0520974	-0.092813	-0.0710548	-0.0919475	-0.00292417
PIK3CG	0.131617	-0.0390175	0.125416	-0.0222494	-0.050263	0.0154317	0.0168103	0.0905243	0.0131964	0.219184	0.014339	0.0168594	-0.0327078	0.121958	0.110526	0.0015758	-0.065585	0.0416444	-0.00418476	-0.0419998	0.0128603	-0.010473	-0.109522	-0.00270341	-0.0512359	0.0330551	0.0211892	-0.02624	0.0153891	-0.035022	-0.0351715	-0.0953093	-0.0343967	0.00818221	-0.0350381	-0.0718753	-0.0442958	0.123822	-0.0816499	-0.132448	-0.022184	-0.0898414	-0.0676129	0.0255592	0.0237742	0.0361074	0.0225057	0.0160041	-0.0387461
RARG	-0.0330563	-0.158204	-0.0178733	0.137128	0.0272211	-0.107264	-0.106036	-0.127903	0.1528	0.0261433	-0.105476	-0.10678	0.0866057	0.0725455	0.111173	0.0849701	0.0741985	-0.0466495	0.0870635	-0.164879	0.0858436	-0.0150231	0.0883026	0.0863359	0.0760309	0.0835029	0.0526959	-0.129686	-0.221781	0.187339	0.187019	-0.0033745	0.187145	0.0904526	0.187108	-0.178999	-0.0177099	-0.00780184	-0.0390037	-0.0725682	0.132443	-0.0492149	0.0742141	-0.0563902	0.0237263	-0.0605863	-0.0893418	-0.0594352	-0.166127
RHOH	-0.230549	0.00926979	-0.0471457	-0.0200606	-0.00304182	0.0248788	0.0262018	-0.00606191	-0.0974288	-0.0833367	0.02357	0.0236254	0.00266205	-0.137626	0.0647611	-0.0864473	0.170206	0.042116	-0.0886794	0.157629	-0.0933423	-0.00138066	0.0934511	-0.0908391	0.117506	-0.0474401	0.112157	-0.0812539	0.184298	-0.00922281	-0.00903644	-0.0372014	-0.00928616	0.0624593	-0.00924251	0.123849	-0.0249624	-0.0398715	0.0225776	0.0475383	0.0645688	0.0937092	0.0385592	0.0395575	0.096029	0.0418934	-0.0122474	0.0438914	0.103038
SH2D1A	0.109894	-0.00866624	0.0839794	-0.00134292	0.166996	0.129721	0.128788	0.105781	0.0796469	0.00950403	0.12984	0.131821	-0.0482419	0.14855	0.0324624	0.0816071	-0.135633	0.00304036	0.0777074	-0.0995888	0.0803951	0.0102269	0.0882621	0.0787925	-0.107907	0.019471	-0.0596883	0.0385591	-0.118385	0.0176642	0.0170159	0.00362399	0.0173593	0.0194403	0.0170894	-0.122784	0.135482	0.0882604	-0.0680194	-0.0157963	0.106983	-0.161855	0.0876293	-0.0403889	-0.0592717	-0.0302337	0.185195	-0.037139	-0.0883701
TP53	-0.0534813	-0.0536893	0.0229313	-0.0506613	-0.146753	-0.0626721	-0.0619737	0.0213544	0.043403	-0.00141224	-0.0611526	-0.0626604	-0.0798174	-0.0319439	-0.0136501	0.0333104	-0.0323693	0.0763365	0.0237833	-0.0824484	0.0217852	-0.0963804	-0.11953	0.028124	-0.0735578	-0.00361371	-0.0268926	0.0193079	0.0049086	-0.063149	-0.0637386	-0.00306858	-0.0638954	-0.114749	-0.0635088	-0.0209679	-0.102893	0.0236967	-0.0395522	-0.0413596	-0.0893314	-0.00832048	0.0576189	-0.0476057	-0.00988644	-0.0437368	0.00884444	-0.0413596	-0.0633788
WNT2	-0.0546934	-0.0058574	0.0918654	0.00734529	0.0364341	-0.0573883	-0.0563237	-0.0522005	0.0929387	-0.0247169	-0.0585023	-0.0582405	-0.0430136	-0.0338287	0.112506	0.259945	0.0115627	-0.000735345	0.273583	0.000517977	0.262282	-0.0104559	0.0854272	0.277041	0.00208279	-0.0114969	0.0285365	-0.0440517	-0.00320749	0.0295074	0.0295359	-0.0171292	0.0297857	-0.0585716	0.0295961	-0.0932443	0.0118072	0.0993588	-0.102197	-0.122241	0.0418877	-0.148343	-0.0306663	-0.105493	0.0651747	-0.102756	-0.0857615	-0.105608	-0.015231
WNT3A	0.127619	0.0728796	0.0238951	-0.0277027	0.0591747	0.118778	0.120537	0.0503859	0.112557	0.0738464	0.11913	0.120235	-0.066758	-0.0352573	-0.00664267	-0.120166	-0.0680687	0.0179971	-0.123052	0.0432771	-0.127745	-0.0944935	0.069867	-0.122276	-0.0367154	-0.0184289	0.00757249	0.0286298	0.000639037	0.00505742	0.00469783	0.098897	0.00474164	0.0946729	0.00462898	-0.00203667	0.0148347	0.0202465	-0.00228339	0.00146426	0.0587698	-0.00183758	0.0288504	0.131783	-0.0332019	0.141108	0.0819857	0.135861	0.0858225
[truncated: 172 more columns]
